# Supplementary material for: The Effect of Short- and Long-Term Cryopreservation on Chicken Primordial Germ Cells
Source: Genes (Basel). 2024 May 14;15(5):624. doi: 10.3390/genes15050624 (PMC11121574; doi:10.3390/genes15050624)
Supplement: Supplementary file 1 [file genes-15-00624-s001.zip]

Archive with 1 entries (1 files):
- genes-2989768-supplementary.pdf
